# Supplementary material for: Identification of Cholesterol in Plaques of Atherosclerotic Using Magnetic Resonance Spectroscopy and 1D U-Net Architecture
Source: Molecules. 2026 Jan 19;31(2):352. doi: 10.3390/molecules31020352 (PMC12844486; doi:10.3390/molecules31020352)
Supplement: Supplementary file 1 [file molecules-31-00352-s001.zip]

Archive with 1 entries (1 files):
- molecules-4046473-supplementary.pdf
